# Supplementary material for: Impact of Sex on Mortality in Patients Undergoing Surgical Aortic Valve Replacement
Source: J Pers Med. 2022 Jul 24;12(8):1203. doi: 10.3390/jpm12081203 (PMC9331870; doi:10.3390/jpm12081203)
Supplement: Supplementary file 1 [file jpm-12-01203-s001.zip]

Archive with 1 entries (1 files):
- jpm-1818390-supplementary.pdf
